# Supplementary material for: Understanding the efficacy of wastewater surveillance for SARS-CoV-2 in two diverse communities
Source: PLoS One. 2023 Aug 3;18(8):e0289343. doi: 10.1371/journal.pone.0289343 (PMC10399835; doi:10.1371/journal.pone.0289343)
Supplement: S1 File — (XLSX) [file pone.0289343.s001.xlsx]

## Sheet: WWTP A
Date Collected	Sample ID/ Description	Sample Type	Flow MGD	Sample Temperature (°C)	pH (SU)	BOD5 (mg/L)	TSS (mg/L)	Turbidity (NTU)	Sample Volume Concentrated (mL)b	Final Sample Concentrate Volume (mL)	Lower Limit of Detection GC/100 mld	SARS CoV-2 (N1) Average GC/100 mld	SARS CoV-2 (N2) Average GC/100 mld	SARS CoV-2 (E) Average GC/ 100mld	N1 Adj for Pop and Flow (GC/Person/Day)	N2 Adj for Pop and Flow (GC/Person/Day
2020-04-15	Influent (after grit)	Composite	29.58	NAa	7.44	141	174	NAa	100	8.7	2090	10400	2090	8350	105.609	21.2232
2020-04-17	Influent (after grit)	Composite	28.88	11.8	7.53	139	160	NAa	100	5.1	1220	8700	3180	4110	86.2549	31.5277
2020-04-23	Influent (after grit)	Grab	29.26	NAa	7.41	122	190	NAa	100	6.8	1630	18700	1630	3590	187.838	16.373
2020-04-24	Influent (after grit)	Composite	32.34	NAa	7.47	NAa	NAa	NAa	100	6.4	1540	3620	1540	2220	40.1898	17.0973
2020-04-30	Influent (after grit)	Composite	32.38	16	7.47	246	294	NAa	100	4.8	1150	2690	1150	1150	29.9017	12.7833
2020-05-01	Influent (after grit)	Composite	34.2	14	7.59	246	294	NAa	100	4.3	1030	1900	1030	1260	22.3073	12.0929
2020-05-06	Influent (after grit)	Composite	29.03	NA*	7.43	155	210	NAa	100	5	1200	1200	1200	1520	11.959	11.959
2020-05-11	Influent (after grit)	Composite	27.06	15.8	7.39	211	214	NAa	100	5.7	1370	2130	1370	1370	19.7868	12.7267
2020-05-12	Influent (after grit)	Composite	27.2	10.6	7.66	210	234	NAa	100	3.3	792	792	792	792	7.3954	7.3954
2020-05-13	Influent (after grit)	Composite	26.15	11.6	7.79	156	190	NAa	100	6.5	1560	1560	6240	6240	14.0044	56.0175
2020-05-28	Influent (after grit)	Composite	34.43	15.3	7.51	141	154	NAa	100	6.8	1630	1630	1630	1630	19.266	19.266
2020-05-28	Influent (after grit)	Grab	34.43	NAa	NAa	NAa	NAa	NAa	100	7.4	1780	1780	4500	1780	21.039	53.1884
2020-06-04	Influent (after grit)	Composite	32.71	NAa	7.5	110	128	NAa	100	3	720	720	720	720	8.08501	8.08501
2020-06-08	Influent (after grit)	Composite	28.3	NAa	7.43	137	158	NAa	100	8.9	2140	5220	7120	2140	50.7136	69.1726
2020-06-09	Influent (after grit)	Composite	28	15.2	7.51	120	150	NAa	100	10.2	2450	2450	2450	2450	23.55	23.55
2020-06-15	Influent (after grit)	Composite	27.53	14.2	7.62	132	152	NAa	100	13.4	3220	3220	3220	3220	30.4319	30.4319
2020-06-16	Influent (after grit)	Composite	27.12	14.4	7.64	134	164	NAa	100	9.3	2230	2230	2230	4410	20.7617	20.7617
2020-06-22	Influent (after grit)	Composite	25.44	16.4	7.61	158	186	NAa	100	4.6	1100	1100	1100	1100	9.60676	9.60676
2020-06-23	Influent (after grit)	Composite	25.21	17.8	7.53	185	204	NAa	100	3.7	888	888	888	888	7.68516	7.68516
2020-06-29	Influent (after grit)	Composite	23.41	17.9	7.48	149	176	55.7	100	5.2	1250	1250	1250	1250	10.0457	10.0457
2020-06-30	Influent (after grit)	Composite	22.48	17.8	7.59	176	186	46.7	100	4.2	1008	1008	1008	1008	7.77901	7.77901
2020-07-08	Influent (after grit)	Composite	22.53	17.8	7.56	165	204	NAa	100	5.5	1320	1320	1320	1320	10.2095	10.2095
2020-07-09	Influent (after grit)	Composite	23.73	16.8	7.66	133	237	52.7	100	5.8	1390	1390	1390	1390	11.3235	11.3235
2020-07-13	Influent (after grit)	Composite	22.93	17.5	7.7	200	194	47	100	3.1	744	744	744	744	5.85658	5.85658
2020-07-14	Influent (after grit)	Composite	23.16	17.5	7.7	200	194	69.1	100	4.5	1080	1080	1320	1080	8.58677	10.4949
2020-07-20	Influent (after grit)	Composite	25.68	19.3	7.61	132	192	NAa	100	3.9	936	936	936	936	8.2516	8.2516
2020-07-21	Influent (after grit)	Composite	24.39	18.6	7.49	117	192	NAa	100	2.8	672	806	672	747	6.74861	5.62663
2020-07-22	Influent (after grit)	Composite	24.28	18.4	7.45	130	176	NAa	100	4.5	1080	1870	1250	1080	15.5868	10.419
2020-07-27	Influent (after grit)	Composite	22.99	18	7.65	169	188	NAa	100	3.7	888	888	888	888	7.00841	7.00841
2020-07-28	Influent (after grit)	Composite	22.27	18.3	7.6	159	198	NAa	100	2.8	672	32700	28800	15400	249.997	220.181
2020-08-04	Influent (after grit)	Composite	26.03	15.9	7.63	168	210	26.9	100	2.6	624	624	624	624	5.57604	5.57604
2020-08-05	Influent (after grit)	Composite	25.78	16.8	7.48	151	168	33.6	100	2.8	672	672	672	672	5.9473	5.9473
2020-08-10	Influent (after grit)	Composite	22.94	19.4	7.71	159	166	30.1	100	4	690	690	690	690	5.43388	5.43388
2020-08-11	Influent (after grit)	Composite	22.51	18.9	7.68	212	160	36	100	3.2	768	768	1200	768	5.93477	9.27308
2020-08-24	Influent (after grit)	Composite	21.1	17.9	7.68	188	178	40.3	100	2.4	576	576	576	576	4.17227	4.17227
2020-09-01	Influent (after grit)	Composite	22.32	18	7.74	153	208	61.2	100	2.5	600	1080	1510	600	8.27533	11.5701
2020-09-08	Influent (after grit)	Composite	34.35	16.1	7.72	185	184	39.4	100	3.7	888	888	1150	888	10.4715	13.561
2020-09-14	Influent (after grit)	Composite	25.72	15.1	7.69	143	184	37.2	100	2.3	552	675	552	552	5.95994	4.87391
2020-09-22	Influent (after grit)	Composite	22.13	14.4	7.78	148	175	36.4	100	2.1	504	504	504	504	3.82895	3.82895
2020-09-28	Influent (after grit)	Composite	22.03	15.3	7.53	370	462	35.7	100	2.2	528	528	528	528	3.99315	3.99315
2020-10-06	Influent (after grit)	Composite	21.76	16.6	7.61	153	196	51.4	100	4.1	984	2490	1900	984	18.6005	14.1932
2020-10-12	Influent (after grit)	Composite	21.24	14.1	7.85	204	182	37.2	100	3.5	840	8400	6720	1380	61.2493	48.9994
2020-10-19	Influent (after grit)	Composite	21.62	14.4	7.56	226	170	36.5	100	3.7	888	2250	1620	1110	16.6996	12.0237
2020-10-25	Influent (after grit)	Composite	24.71	12.3	7.68	228	232	46.8	100	2.3	552	3800	3680	2380	32.2347	31.2168
2020-11-01	Influent (after grit)	Composite	22.83	11	7.67	164	198	45.4	100	2.3	552	4050	3190	1680	31.7416	25.0014
2020-11-08	Influent (after grit)	Composite	21.39	16.2	7.71	189	186	42.4	100	2.2	528	8330	6810	7630	61.1678	50.0064
2020-11-15	Influent (after grit)	Composite	26.64	13.4	7.6	198	194	32.6	100	3.3	792	31500	32700	19900	288.079	299.054
2020-11-22	Influent (after grit)	Composite	22.14	15	7.84	144	166	116	100	3.5	840	8400	8960	6720	63.8446	68.1009
2020-11-30	Influent (after grit)	Composite	24.37	11.8	7.6	141	144	115	100	3.5	840	20200	18700	15700	168.995	156.446
2020-12-07	Influent (after grit)	Composite	23.95	11	7.59	158	172	138	100	3.6	864	9020	9020	7070	74.1617	74.1617
2020-12-13	Influent (after grit)	Composite	36.51	9.6	7.67	303	526	158	100	6	1440	17300	12200	9540	216.833	152.911
2020-12-20	Influent (after grit)	Composite	25.06	11.5	7.49	128	160	93.7	100	3.4	816	14500	15800	11800	124.743	135.927
2021-01-04	Influent (after grit)	Composite	26.31	8.9	7.58	153	189	76.1	100	3.1	744	7110	5790	Not assayed	64.2182	52.2958
2021-05-02	Influent (after grit)	Composite	24.08	13.8	7.61	166	180	99.1	100	3.6	864	12300	9790	Not assayed	101.678	80.9294
2021-05-09	Influent (after grit)	Composite	24.11	10.8	7.41	192	198	96.5	100	2.4	576	9220	10100	Not assayed	76.3125	83.5961
2021-05-16	Influent (after grit)	Composite	22.47	14.2	7.55	175	168	111	100	3.9	936	3600	3600	Not assayed	27.7698	27.7698
2021-05-23	Influent (after grit)	Composite	22	13.3	7.59	169	208	122	100	3.6	864	4650	3960	Not assayed	35.1191	29.9079
2021-06-01	Influent (after grit)	Composite	22.59	12.6	7.45	208	194	46.4	100	4.5	1080	1080	2110	Not assayed	8.37543	16.3631
2021-06-06	Influent (after grit)	Composite	22.15	17.6	7.8	161	198	115	100	2.2	528	1270	915	Not assayed	9.65706	6.95764
2021-06-13	Influent (after grit)	Composite	21.76	14.3	7.56	160	164	104	100	3.5	840	1980	1050	Not assayed	14.7908	7.8436
2021-06-20	Influent (after grit)	Composite	21.57	16.1	7.62	228	458	153	100	3.9	936	1690	1080	Not assayed	12.5142	7.99726
2021-06-27	Influent (after grit)	Composite	55.68	17.6	7.52	90	174	90.6	100	2.7	648	1670	1010	Not assayed	31.9215	19.3058
2021-07-06	Influent (after grit)	Composite	24.72	18.6	7.62	158	212	96.5	100	2.2	528	821	668	Not assayed	6.96721	5.66882
2021-07-12	Influent (after grit)	Composite	25.84	16	7.97	149	148	108	100	2.2	528	751	728	Not assayed	6.66193	6.4579
2021-07-18	Influent (after grit)	Composite	23.52	17.9	7.67	155	158	92.5	100	2.8	672	1970	1080	Not assayed	15.9064	8.72024
2021-07-25	Influent (after grit)	Composite	49.24	16.3	7.66	184	448	84.2	100	4.2	1008	1170	1770	Not assayed	19.7775	29.9198
2021-08-01	Influent (after grit)	Composite	23.75	16.3	7.67	105	186	85.7	100	2.9	696	2940	2310	Not assayed	23.9706	18.834
2021-08-08	Influent (after grit)	Composite	25.24	18.6	7.63	181	186	100	100	2.7	648	8640	8780	Not assayed	74.8636	76.0766
2021-08-15	Influent (after grit)	Composite	26.09	15.3	7.49	112	124	118	100	3.7	888	2740	2860	Not assayed	24.541	25.6158
2021-08-22	Influent (after grit)	Composite	22.85	16.4	7.5	159	172	89.3	100	2.9	696	8120	9280	Not assayed	63.6956	72.795
2021-08-29	Influent (after grit)	Composite	39.66	22.6	7.65	139	164	62.2	100	3.6	864	6410	4670	Not assayed	87.2726	63.5824
2021-09-06	Influent (after grit)	Composite	23.72	14.9	7.58	243	324	150	100	2.3	552	2880	2290	Not assayed	23.4517	18.6474
2021-09-12	Influent (after grit)	Composite	22.06	18.3	7.58	162	166	137	100	3.3	792	2180	3120	Not assayed	16.5093	23.628
2021-09-19	Influent (after grit)	Composite	23.03	16.3	7.56	167	144	114	100	2.9	696	6230	5030	Not assayed	49.2549	39.7676
2021-09-26	Influent (after grit)	Composite	46.54	17	7.28	129	180	86.5	100	3	720	2740	2800	Not assayed	43.7768	44.7354
2021-10-04	Influent (after grit)	Composite	29.53	18.3	7.7	164	262	79.3	100	2.8	672	7470	6720	Not assayed	75.7271	68.124
2021-10-10	Influent (after grit)	Composite	33.86	18	7.6	95	104	81.3	100	2.4	576	6320	5890	Not assayed	73.4635	68.4652
2021-10-17	Influent (after grit)	Composite	35.03	12.4	7.72	64	105	88.1	100	3.1	744	10400	8760	Not assayed	125.066	105.344
2021-10-24	Influent (after grit)	Composite	28.17	13.9	7.96	89	122	102	100	2.6	624	10100	6380	Not assayed	97.6732	61.6985
2021-10-31	Influent (after grit)	Composite	43.8	14.2	7.75	136	178	91	100	2.1	504	4820	370	Not assayed	72.475	5.56344
2021-11-07	Influent (after grit)	Composite	30.47	13.9	7.73	92	138	86.7	100	2.5	600	17500	16400	Not assayed	183.053	171.547
2021-11-14	Influent (after grit)	Composite	27.58	12.7	7.77	121	146	91.6	100	3.3	792	19500	19000	Not assayed	184.627	179.893
2021-11-21	Influent (after grit)	Composite	27.23	12.7	7.44	107	158	93.1	100	3	720	42700	45300	Not assayed	399.156	423.461
2021-11-29	Influent (after grit)	Composite	28.64	11.9	7.74	158	176	114	100	4.4	1056	118000	100000	Not assayed	1160.17	983.197
2021-12-05	Influent (after grit)	Composite	28.23	13.7	7.84	95	156	80.9	100	3.8	912	30200	10000	Not assayed	292.675	96.9122
2021-12-12	Influent (after grit)	Composite	37.07	12.5	7.65	127	286	79.2	100	3.2	768	22500	21700	Not assayed	286.334	276.153
2022-01-03	Influent (after grit)	Composite	34.02	9.6	7.36	163	146	92.3	100	3.5	840	52400	22500	Not assayed	611.974	262.775
2022-01-09	Influent (after grit)	Composite	29.62	7.4	7.59	130	176	33.6	100	3	720	43040	40160	Not assayed	437.648	408.363
2022-01-17	Influent (after grit)	Composite	28.82	9.7	7.79	181	90	53	100	2.8	672	30613	28074	Not assayed	302.878	277.757
2022-01-23	Influent (after grit)	Composite	25.2	9.7	7.6	190	178	115	100	3.4	816	16682	14325	Not assayed	144.317	123.926
2022-01-30	Influent (after grit)	Composite	24.6	8.9	7.62	146	152	106	100	3.1	744	17360	16698	Not assayed	146.606	141.016
2022-02-06	Influent (after grit)	Composite	24.82	9.8	7.78	141	156	71.2	100	2.9	696	10517	9589	Not assayed	89.6109	81.7038
2022-02-14	Influent (after grit)	Composite	26.7	9.9	7.54	225	160	135	100	2.9	696	8352	7578	Not assayed	76.5542	69.4598
2022-02-21	Influent (after grit)	Composite	37.73	10.3	7.53	140	202	85.6	100	3.1	744	2050	2661	Not assayed	26.5527	34.4666
2022-02-27	Influent (after grit)	Composite	33.75	9.3	7.29	158	274	96.4	100	2.8	672	1627	1448	Not assayed	18.8508	16.7768
2022-03-06	Influent (after grit)	Composite	35.72	10.4	7.76	60	136	92.4	100	2.8	672	1747	1299	Not assayed	21.4226	15.929
2022-03-13	Influent (after grit)	Composite	33.39	9.9	7.64	200	178	63.8	100	3.1	744	777	744	Not assayed	8.90645	8.52819
2022-03-20	Influent (after grit)	Composite	42.11	9.1	7.63	140	137	65	100	2.6	624	1137.07	873.6	Not assayed	16.4377	12.6289
2022-03-27	Influent (after grit)	Composite	46.4	6.5	7.65	134	174	56.5	100	2.7	648	1164	748	Not assayed	18.5412	11.9148
2022-04-03	Influent (after grit)	Composite	38.4	10.3	7.71	166	140	89.8	100	2.7	648	1209.6	1310.4	Not assayed	15.9456	17.2744
2022-04-10	Influent (after grit)	Composite	47.1	11	7.77	120	172	25.1	100	2.9	696	2335	1948.9	Not assayed	37.7551	31.5121
2022-04-17	Influent (after grit)	Composite	35.45	9.6	7.5	190	218	74.2	100	3.6	864	1536	1536	Not assayed	18.6928	18.6928
2022-04-24	Influent (after grit)	Composite	37.77	11.5	7.42	178	300	80.5	100	3	720	2320	1952	Not assayed	30.0817	25.3101
2022-05-01	Influent (after grit)	Composite	33.07	10.9	7.54	260	322	127	100	3.1	744	25792	25130.7	Not assayed	292.81	285.303
2022-05-08	Influent (after grit)	Composite	33.05	13.7	7.44	203	224	114	100	3	720	11040	9920	Not assayed	125.259	112.551
2022-05-15	Influent (after grit)	Composite	33.8	12.1	7.64	333	476	149	100	5.6	1344	20608	16128	Not assayed	239.122	187.139
2022-05-22	Influent (after grit)	Composite	30.02	11	7.41	500	334	149	100	3.3	792	18832	14432	Not assayed	194.077	148.732
2022-05-31	Influent (after grit)	Composite	29.12	16.6	7.48	312	369	114	100	3.2	768	17066	13482	Not assayed	170.604	134.776

## Sheet: WWTP B
Date Collected	Sample ID/ Description	Sample Type	Average Daily Flow Rate, mgd	WW Temperature, deg. F	pH	CBOD5, mg/L	TSS, mg/L	Turbidity (NTU)	Sample Volume Concentrated (mL)b	Final Sample Concentrate Volume (mL)	Lower Limit of Detection GC/100 mld	SARS CoV-2 (N1) Average GC/100 mld	SARS CoV-2 (N2) Average GC/100 mld	SARS CoV-2 (E) Average GC/ 100mld	N1 Adj for Pop and Flow (GC/Person/Day)	N2 Adj for Pop and Flow (GC/Person/Day
2020-04-29	Influent	Composite	4.333	49	7.5	123	168	111	100	3.5	1220	1570	12200	1060	10.3006	80.0426
2020-05-06	Influent	Composite	4.008	49	7.4	129	99	42.2	100	5.1	1220	1220	23000	5900	7.4039	139.582
2020-05-13	Influent	Composite	3.457	52	7.5	136	112	NA	100	5.5	1320	1320	1320	1320	6.90949	6.90949
2020-05-20	Influent	Composite	3.689	51	7.4	131	130	NA	100	5	1200	1200	1200	1200	6.7029	6.7029
2020-05-27	Influent	Composite	3.49	53	7.4	133	134	NA	100	6	1440	1440	1440	1440	7.60958	7.60958
2020-06-03	Influent	Composite	3.071	55	7.2	146	172	49.8	100	4.7	1130	5040	2440	1480	23.436	11.346
2020-06-10	Influent	Composite	3.318	56	7.3	132	180	NA	100	7.8	1870	1870	1870	1870	9.39487	9.39487
2020-06-17	Influent	Composite	2.921	58	7.4	168	160	NA	100	5	1200	1200	1200	1200	5.30745	5.30745
2020-06-24	Influent	Composite	3.265	58	7.7	156	172	NA	100	2.5	600	600	600	600	2.96625	2.96625
2020-07-01	Influent	Composite	2.989	62	7.1	215	174	70.8	100	5	624	624	624	624	2.82412	2.82412
2020-07-08	Influent	Composite	3.018	62	7.4	214	200	52.1	100	2.6	624	624	624	624	2.85152	2.85152
2020-07-15	Influent	Composite	3.327	61	7.4	221	176	NA	100	4.2	1010	1010	1010	1010	5.088	5.088
2020-07-21	Influent	Composite	3.336	62	7.4	183	176	44.3	100	3.5	840	840	840	840	4.24305	4.24305
2020-07-28	Influent	Composite	3.258	63	7.4	152	176	NA	100	5	1200	1200	1200	1200	5.91978	5.91978
2020-08-05	Influent	Composite	3.154	62	7.3	190	176	152	100	2.7	648	648	648	648	3.09464	3.09464
2020-08-12	Influent	Composite	3.152	64	7.4	226	216	NA	100	3.2	768	768	768	768	3.66539	3.66539
2020-08-19	Influent	Composite	3.059	65	7.3	220	220	33.6	100	3.2	768	768	768	768	3.55724	3.55724
2020-08-26	Influent	Composite	3.079	65	7.4	233	258	36.5	100	4.7	1130	1130	1130	1130	5.26819	5.26819
2020-09-02	Influent	Composite	3.051	64	7.4	232	182	NA	100	3.4	816	816	816	816	3.76969	3.76969
2020-09-09	Influent	Composite	2.837	65	7.4	251	212	29.7	100	3	720	1700	1100	1280	7.30266	4.72525
2020-09-16	Influent	Composite	2.957	64	7.3	215	154	34.3	100	3.5	840	1210	1210	840	5.41763	5.41763
2020-09-23	Influent	Composite	2.84	64	7.5	204	178	40.5	100	3.6	864	2920	1810	2230	12.5567	7.78341
2020-09-30	Influent	Composite	3.116	63	7.5	186	164	38	100	2.7	648	2120	3600	3100	10.0024	16.9853
2020-10-07	Influent	Composite	3.201	62	7.4	209	174	40.8	100	2.8	672	22400	23200	14700	108.569	112.447
2020-10-13	Influent	Composite	3.261	62	7.4	169	174	40.8	100	3.4	816	8340	6710	4230	41.1803	33.1319
2020-10-21	Influent	Composite	3.204	60	7.1	169	158	46.7	100	3.1	744	11400	9920	8760	55.3057	48.1257
2020-10-27	Influent	Composite	3.579	57	7.5	157	114	28	100	2.9	696	7890	7120	7730	42.7574	38.5847
2020-11-01	Influent	Composite	3.57	56	7.4	79	133	34.4	100	3	720	10100	9600	6400	54.5962	51.8934
2020-11-08	Influent	Composite	3.393	57	7.7	194	154	35.8	100	2.9	696	19300	17200	11100	99.1549	88.366
2020-11-15	Influent	Composite	3.864	55	7.4	208	146	30.3	100	2.7	648	23500	21700	18000	137.492	126.961
2020-11-22	Influent	Composite	3.178	55	7.4	149	136	98.3	100	3.2	768	5630	6320	3720	27.0916	30.4119
2020-11-29	Influent	Composite	2.814	53	7.4	196	236	136	100	2.7	648	10800	9070	6770	46.0173	38.646
2020-12-06	Influent	Composite	2.728	53	7.4	106	174	109	100	4	960	7890	4910	4500	32.5907	20.2814
2020-12-13	Influent	Composite	2.6	52	7.4	209	244	111	100	3.6	864	11900	10400	6340	46.8482	40.943
2020-12-20	Influent	Composite	2.518	51	7.2	132	184	134	100	5.5	1320	4170	3200	2000	15.8988	12.2005
2020-12-27	Influent	Composite	2.428	51	7.4	230	364	120	100	5.4	1300	4700	3200	Not Analyzed	17.279	11.7644
2021-01-26	Influent	Composite	2.539	51	7.5	211	202	NA	100	8.1	1944	3240	2592	1944	12.4561	9.96485
2021-02-02	Influent	Composite	2.551	50	7.4	193	160	NA	100	7.2	1728	29184	26112	13056	112.727	100.861
2021-02-09	Influent	Composite	2.497	49	7.6	183	189	NA	100	8.4	2016	2598.4	2598.4	2016	9.82421	9.82421
2021-07-19	Influent	Composite	2.358	63	7.2	203	226	NA	100	8.3	1992	1992	1992	Not Analyzed	7.11223	7.11223
2021-07-26	Influent	Composite	2.31	64	7.2	281	234	NA	100	7.5	1800	1800	1800	Not Analyzed	6.29589	6.29589
2021-08-02	Influent	Composite	2.386	64	7.1	311	222	NA	100	8.4	2016	2016	2016	Not Analyzed	7.2834	7.2834
2021-08-09	Influent	Composite	2.431	65	7.1	231	226	NA	100	8.3	1992	2478.93	2478.93	Not Analyzed	9.12477	9.12477
2021-08-16	Influent	Composite	2.372	66	7.1	264	254	NA	100	9	2160	2160	3840	Not Analyzed	7.75785	13.7917
2021-08-23	Influent	Composite	2.46	66	7	332	252	NA	100	6.7	1608	2930.13	2930.13	Not Analyzed	10.9143	10.9143
2021-08-30	Influent	Composite	2.549	66	7.1	218	198	NA	100	7.6	1824	3445.33	5593.6	Not Analyzed	13.2976	21.5891
2021-09-13	Influent	Composite	2.431	65	7.3	261	196	NA	100	7.5	1800	15600	14800	Not Analyzed	57.4225	54.4778
2021-09-20	Influent	Composite	2.533	65	7.2	281	224	NA	100	6.3	1512	6988.8	8500.8	Not Analyzed	26.8047	32.6038
2021-10-04	Influent	Composite	2.461	65	7.1	336	210	NA	100	7.8	1872	10108.8	9900.8	Not Analyzed	37.669	36.8939
2021-10-11	Influent	Composite	2.509	65	7.1	264	200	NA	100	6.6	1584	3942.4	2147.2	Not Analyzed	14.9773	8.15729
2021-10-18	Influent	Composite	2.428	64	7.1	238	252	NA	100	6.3	1512	1512	2956.8	Not Analyzed	5.5587	10.8704
2021-10-25	Influent	Composite	2.516	62	7.1	277	216	NA	100	6.6	1584	8448	5139.2	Not Analyzed	32.1838	19.5785
2021-11-01	Influent	Composite	2.379	61	7.1	212	244	NA	100	7.3	1752	4438.4	4204.8	Not Analyzed	15.988	15.1465
2021-11-08	Influent	Composite	2.368	60	7.1	231	218	NA	100	6.5	1560	7210.67	6240	Not Analyzed	25.8541	22.3738
2021-11-16	Influent	Composite	2.419	58	7.2	201	170	NA	100	8	1920	2944	4181.33	Not Analyzed	10.7832	15.3152
2021-11-22	Influent	Composite	2.284	57	7.1	281	196	NA	100	8.5	2040	5712	6936	Not Analyzed	19.7541	23.9871
2021-11-29	Influent	Composite	2.366	55	7.2	231	214	NA	100	6.4	1536	7680	7884.8	Not Analyzed	27.5137	28.2474
2021-12-07	Influent	Composite	2.325	56	7.3	221	212	NA	100	8.5	2040	2040	8772	Not Analyzed	7.18168	30.8812
2021-12-13	Influent	Composite	2.213	54	7.1	128	204	NA	100	8.7	2088	15528	11600	Not Analyzed	52.0319	38.8698
2021-12-20	Influent	Composite	2.363	53	7.2	216	193	NA	100	7.2	1728	3993.6	3648	Not Analyzed	14.289	13.0524
2021-12-28	Influent	Composite	2.179	52	7.2	174	210	NA	100	7.7	1848	22997.3	18890.7	Not Analyzed	75.8765	62.3272
2022-01-03	Influent	Composite	2.257	52	7.2	227	202	NA	100	7.4	1776	29600	22496	Not Analyzed	101.157	76.8794
2022-01-10	Influent	Composite	2.325	51	7.2	200	192	NA	100	6.7	1608	97113	88934.6	Not Analyzed	341.88	313.088
2022-01-17	Influent	Composite	2.323	51	7.1	223	216	NA	100	9	2160	25920	20640	Not Analyzed	91.1711	72.5992
2022-01-24	Influent	Composite	2.418	50	7.3	336	212	NA	100	7.6	1824	22698.7	16618.7	Not Analyzed	83.1055	60.8451
2022-01-31	Influent	Composite	2.294	50	7.2	256	210	NA	100	6.1	1464	17893.3	14314.7	Not Analyzed	62.1523	49.7219
2022-02-07	Influent	Composite	2.262	50	7.3	214	220	NA	100	7.9	1896	16853.3	9943.47	Not Analyzed	57.7233	34.0568
2022-02-14	Influent	Composite	2.269	48	7.3	292	250	NA	100	7.7	1848	7350.93	5708.27	Not Analyzed	25.2551	19.6115
2022-02-21	Influent	Composite	2.237	49	7.2	321	240	NA	100	7	1680	10808	14000	Not Analyzed	36.6087	47.4206
2022-02-28	Influent	Composite	2.062	48	7.2	NA	228	NA	100	8.3	1992	9296	6330.13	Not Analyzed	29.024	19.764
2022-03-07	Influent	Composite	2.305	48	7.2	180	228	NA	100	8.1	1944	1944	1944	Not Analyzed	6.78485	6.78485
2022-03-14	Influent	Composite	2.295	48	7.2	279	218	NA	100	7.7	1848	1848	2422.93	Not Analyzed	6.42181	8.41971
2022-03-22	Influent	Composite	2.701	48	7.2	234	196	NA	100	7.2	1728	1728	2150.4	Not Analyzed	7.0671	8.79461
2022-03-28	Influent	Composite	2.784	48	7.5	219	188	NA	100	7.4	1776	3354.67	2841.6	Not Analyzed	14.1414	11.9786
2022-04-04	Influent	Composite	2.76	48	7.5	291	194	NA	100	7.3	1752	7358.4	7085.87	Not Analyzed	30.7514	29.6125
2022-04-11	Influent	Composite	3.291	48	7.3	137	184	NA	100	7.5	1800	1800	1800	Not Analyzed	8.9696	8.9696
2022-04-18	Influent	Composite	3.632	49	7.3	87	152	NA	100	7.8	1872	3057.6	1872	Not Analyzed	16.8151	10.295
2022-04-25	Influent	Composite	3.539	49	7.3	88	164	NA	100	7.3	1752	3270.4	2452.8	Not Analyzed	17.5249	13.1436
2022-05-02	Influent	Composite	3.13	49	7.3	174	188	NA	100	7.9	1896	7204.8	7204.8	Not Analyzed	34.1459	34.1459
2022-05-09	Influent	Composite	2.7	50	7.3	148	236	NA	100	9.2	2208	6771.2	4759.47	Not Analyzed	27.6823	19.4579
2022-05-16	Influent	Composite	2.864	55	7.2	249	236	NA	100	6.9	1656	9384	10672	Not Analyzed	40.6943	46.2798
2022-05-23	Influent	Composite	2.714	54	7.3	161	182	NA	100	7.2	1728	10752	6220.8	Not Analyzed	44.1847	25.564
2022-05-31	Influent	Composite	2.75	55	7.3	182	222	NA	100	6.9	1656	2833.6	3532.8	Not Analyzed	11.799	14.7104

## Sheet: WWTP A Variant Results
Date	N501Y Average GC/100 ml	DEL 69-70 Average GC/100 ml	T478K Average GC/100 ml	L452R Average GC/100 ml	K417N Average GC/100 ml	N679K Average GC/100 ml	Q954H Average GC/100 ml
12/7/20	Not analyzed	Not analyzed	Not analyzed	Not analyzed	Not analyzed	Not analyzed	Not analyzed
12/13/20	Not analyzed	Not analyzed	Not analyzed	Not analyzed	Not analyzed	Not analyzed	Not analyzed
12/20/20	Not analyzed	Not analyzed	Not analyzed	Not analyzed	Not analyzed	Not analyzed	Not analyzed
1/4/21	Not analyzed	Not analyzed	Not analyzed	Not analyzed	Not analyzed	Not analyzed	Not analyzed
5/2/21	4950	3480	Not analyzed	Not analyzed	Not analyzed	Not analyzed	Not analyzed
5/9/21	1830	3020	Not analyzed	Not analyzed	Not analyzed	Not analyzed	Not analyzed
5/16/21	1170	1100	Not analyzed	Not analyzed	Not analyzed	Not analyzed	Not analyzed
5/23/21	2360	1560	Not analyzed	Not analyzed	Not analyzed	Not analyzed	Not analyzed
6/1/21	1250	Non-detect	Not analyzed	Not analyzed	Not analyzed	Not analyzed	Not analyzed
6/6/21	704	Non-detect	Not analyzed	Not analyzed	Not analyzed	Not analyzed	Not analyzed
6/13/21	1380	Non-detect	Not analyzed	Not analyzed	Not analyzed	Not analyzed	Not analyzed
6/20/21	1270	Non-detect	Not analyzed	Not analyzed	Not analyzed	Not analyzed	Not analyzed
6/27/21	893	662	Non-detect	Non-detect	Not analyzed	Not analyzed	Not analyzed
7/6/21	Non-detect	Non-detect	Non-detect	Non-detect	Not analyzed	Not analyzed	Not analyzed
7/12/21	Non-detect	Non-detect	552	552	Not analyzed	Not analyzed	Not analyzed
7/18/21	Non-detect	Non-detect	Non-detect	717	Not analyzed	Not analyzed	Not analyzed
7/25/21	Non-detect	Non-detect	Non-detect	Non-detect	Not analyzed	Not analyzed	Not analyzed
8/1/21	866	773	820	820	Not analyzed	Not analyzed	Not analyzed
8/8/21	Non-detect	Non-detect	3360	3440	Not analyzed	Not analyzed	Not analyzed
8/15/21	Non-detect	Non-detect	1780	1910	Not analyzed	Not analyzed	Not analyzed
8/22/21	Non-detect	Non-detect	1350	1240	Not analyzed	Not analyzed	Not analyzed
8/29/21	Non-detect	Non-detect	1710	1710	Not analyzed	Not analyzed	Not analyzed
9/6/21	748	2040	1390	1390	Not analyzed	Not analyzed	Not analyzed
9/12/21	Non-detect	Non-detect	880	880	Not analyzed	Not analyzed	Not analyzed
9/19/21	Non-detect	989	2090	2090	Not analyzed	Not analyzed	Not analyzed
9/26/21	Non-detect	Non-detect	752	752	Not analyzed	Not analyzed	Not analyzed
10/4/21	Non-detect	Non-detect	1450	1570	Not analyzed	Not analyzed	Not analyzed
10/10/21	Non-detect	Non-detect	2620	2590	Not analyzed	Not analyzed	Not analyzed
10/17/21	Non-detect	Non-detect	2120	2120	Not analyzed	Not analyzed	Not analyzed
10/24/21	Non-detect	Non-detect	2690	2690	Not analyzed	Not analyzed	Not analyzed
10/31/21	Non-detect	Non-detect	Non-detect	Non-detect	Not analyzed	Not analyzed	Not analyzed
11/7/21	Non-detect	Non-detect	4670	4800	Not analyzed	Not analyzed	Not analyzed
11/14/21	Non-detect	Non-detect	4040	4220	Not analyzed	Not analyzed	Not analyzed
11/21/21	Non-detect	Non-detect	11400	10700	Not analyzed	Not analyzed	Not analyzed
11/29/21	Non-detect	Non-detect	20900	21100	Not analyzed	Not analyzed	Not analyzed
12/5/21	Non-detect	Non-detect	6280	6280	Not analyzed	Not analyzed	Not analyzed
12/12/21	Non-detect	Non-detect	5730	5390	Not analyzed	Not analyzed	Not analyzed
1/3/22	Non-detect	21800	1080	1080	28600	Not analyzed	Not analyzed
1/9/22	Non-detect	16600	1380	1380	21200	Not analyzed	Not analyzed
1/17/22	Non-detect	17600	Non-detect	Non-detect	15200	Not analyzed	Not analyzed
1/23/22	Non-detect	9610	Non-detect	Non-detect	6980	Not analyzed	Not analyzed
1/30/22	Non-detect	12500	Non-detect	Non-detect	13300	Not analyzed	Not analyzed
2/6/22	Non-detect	6650	Non-detect	Non-detect	4020	Not analyzed	Not analyzed
2/14/22	Non-detect	4590	Non-detect	Non-detect	5720	Not analyzed	Not analyzed
2/21/22	Non-detect	1120	Non-detect	Non-detect	2540	Not analyzed	Not analyzed
2/27/22	Non-detect	Non-detect	Non-detect	Non-detect	Non-detect	Not analyzed	Not analyzed
3/6/22	Non-detect	Non-detect	Non-detect	Non-detect	Non-detect	Not analyzed	Not analyzed
3/13/22	Non-detect	909.33	Not analyzed	Not analyzed	Not analyzed	Non-detect	843.2
3/20/22	Non-detect	Non-detect	Not analyzed	Not analyzed	Not analyzed	845.87	845.87
3/27/22	Non-detect	662	Not analyzed	Not analyzed	Not analyzed	Non-detect	Non-detect
4/3/22	Non-detect	Non-detect	Not analyzed	Not analyzed	Not analyzed	Non-detect	691.2
4/10/22	Non-detect	Non-detect	Not analyzed	Not analyzed	Not analyzed	1515.73	1608.5
4/17/22	Non-detect	Non-detect	Not analyzed	Not analyzed	Not analyzed	Non-detect	1459.2
4/24/22	Non-detect	Non-detect	Not analyzed	Not analyzed	Not analyzed	Non-detect	Non-detect
5/1/22	Non-detect	Non-detect	Not analyzed	Not analyzed	Not analyzed	6448	9093.33
5/8/22	Non-detect	5440	Not analyzed	Not analyzed	Not analyzed	2112	5008
5/15/22	Non-detect	Non-detect	Not analyzed	Not analyzed	Not analyzed	5256.53	9856
5/22/22	Not analyzed	Not analyzed	Not analyzed	Not analyzed	Not analyzed	5984	10736
5/31/22	Not analyzed	Not analyzed	Not analyzed	Not analyzed	Not analyzed	2542	4778

## Sheet: WWTP B Variant Results
Date	N501Y Average GC/100 ml	DEL 69-70 Average GC/100 ml	T478K Average GC/100 ml	L452R Average GC/100 ml	K417N Average GC/100 ml	N679K Average GC/100 ml	Q954H Average GC/100 ml
11/10/20	Non-detect	Non-detect	Not analyzed	Not analyzed	Not analyzed	Not analyzed	Not analyzed
11/17/20	Non-detect	Non-detect	Not analyzed	Not analyzed	Not analyzed	Not analyzed	Not analyzed
11/24/20	Non-detect	Non-detect	Not analyzed	Not analyzed	Not analyzed	Not analyzed	Not analyzed
12/1/20	Non-detect	Non-detect	Not analyzed	Not analyzed	Not analyzed	Not analyzed	Not analyzed
12/8/20	Non-detect	Non-detect	Not analyzed	Not analyzed	Not analyzed	Not analyzed	Not analyzed
12/15/20	Non-detect	Non-detect	Not analyzed	Not analyzed	Not analyzed	Not analyzed	Not analyzed
12/22/20	Non-detect	Non-detect	Not analyzed	Not analyzed	Not analyzed	Not analyzed	Not analyzed
1/26/21	Non-detect	Non-detect	Not analyzed	Not analyzed	Not analyzed	Not analyzed	Not analyzed
2/2/21	Non-detect	Non-detect	Not analyzed	Not analyzed	Not analyzed	Not analyzed	Not analyzed
2/9/21	Non-detect	Non-detect	Not analyzed	Not analyzed	Not analyzed	Not analyzed	Not analyzed
8/9/21	Not analyzed	Not analyzed	Non-detect	Non-detect	Not analyzed	Not analyzed	Not analyzed
8/16/21	Not analyzed	Not analyzed	Non-detect	Non-detect	Not analyzed	Not analyzed	Not analyzed
8/23/21	Not analyzed	Not analyzed	2608.53	2608.53	Not analyzed	Not analyzed	Not analyzed
8/30/21	Not analyzed	Not analyzed	Non-detect	Non-detect	Not analyzed	Not analyzed	Not analyzed
9/13/21	Not analyzed	Not analyzed	Non-detect	Non-detect	Not analyzed	Not analyzed	Not analyzed
9/20/21	Not analyzed	Not analyzed	1881.6	2116.8	Not analyzed	Not analyzed	Not analyzed
9/27/21	Not analyzed	Not analyzed	Non-detect	Non-detect	Not analyzed	Not analyzed	Not analyzed
10/4/21	Not analyzed	Not analyzed	4867.2	5158.4	Not analyzed	Not analyzed	Not analyzed
10/11/21	Not analyzed	Not analyzed	Non-detect	Non-detect	Not analyzed	Not analyzed	Not analyzed
10/18/21	Not analyzed	Not analyzed	Non-detect	Non-detect	Not analyzed	Not analyzed	Not analyzed
10/25/21	Not analyzed	Not analyzed	Non-detect	Non-detect	Not analyzed	Not analyzed	Not analyzed
11/1/21	Not analyzed	Not analyzed	1907.3	2297.07	Not analyzed	Not analyzed	Not analyzed
11/8/21	Not analyzed	Not analyzed	1768	1906.67	Not analyzed	Not analyzed	Not analyzed
11/16/21	Not analyzed	Not analyzed	4053.33	4053.33	Not analyzed	Not analyzed	Not analyzed
11/22/21	Not analyzed	Not analyzed	3898.67	4397.33	Not analyzed	Not analyzed	Not analyzed
11/29/21	Not analyzed	Not analyzed	1945.6	1945.6	Not analyzed	Not analyzed	Not analyzed
12/7/21	Not analyzed	Not analyzed	Non-detect	Non-detect	Not analyzed	Not analyzed	Not analyzed
12/13/21	Not analyzed	Not analyzed	Non-detect	Non-detect	Not analyzed	Not analyzed	Not analyzed
12/20/21	Not analyzed	Not analyzed	Non-detect	Non-detect	Not analyzed	Not analyzed	Not analyzed
12/27/21	Not analyzed	Not analyzed	2012.27	2012.27	Not analyzed	Not analyzed	Not analyzed
1/3/22	Not analyzed	Not analyzed	Non-detect	Non-detect	Not analyzed	Not analyzed	Not analyzed
1/10/22	Not analyzed	Not analyzed	Non-detect	2215.47	Not analyzed	Not analyzed	Not analyzed
1/17/22	Not analyzed	Not analyzed	Non-detect	Non-detect	Not analyzed	Not analyzed	Not analyzed
1/24/22	Not analyzed	Not analyzed	Not analyzed	Not analyzed	Not analyzed	Non-detect	Non-detect
1/31/22	Not analyzed	Not analyzed	Not analyzed	Not analyzed	Not analyzed	5790.93	12037.3
2/7/22	Not analyzed	Not analyzed	Not analyzed	Not analyzed	Not analyzed	3370.67	5477.33
2/14/22	Not analyzed	Not analyzed	Not analyzed	Not analyzed	Not analyzed	Non-detect	Non-detect
2/21/22	Not analyzed	Not analyzed	Not analyzed	Not analyzed	Not analyzed	3024	4554.67
2/28/22	Not analyzed	Not analyzed	Not analyzed	Not analyzed	Not analyzed	Non-detect	4116.8
3/7/22	Not analyzed	Not analyzed	Not analyzed	Not analyzed	Not analyzed	Non-detect	Non-detect
3/14/22	Not analyzed	Not analyzed	Not analyzed	Not analyzed	Not analyzed	Non-detect	Non-detect
3/21/22	Not analyzed	Not analyzed	Not analyzed	Not analyzed	Not analyzed	Non-detect	Non-detect
3/28/22	Not analyzed	Not analyzed	Not analyzed	Not analyzed	Not analyzed	Non-detect	Non-detect
4/4/22	Not analyzed	Not analyzed	Not analyzed	Not analyzed	Not analyzed	Non-detect	Non-detect
4/18/22	Not analyzed	Not analyzed	Not analyzed	Not analyzed	Not analyzed	1996.8	2662.4
4/25/22	Not analyzed	Not analyzed	Not analyzed	Not analyzed	Not analyzed	Non-detect	4010.13
5/2/22	Not analyzed	Not analyzed	Not analyzed	Not analyzed	Not analyzed	Non-detect	2190.93
5/9/22	Not analyzed	Not analyzed	Not analyzed	Not analyzed	Not analyzed	Non-detect	2747.73
5/16/22	Not analyzed	Not analyzed	Not analyzed	Not analyzed	Not analyzed	3348.8	6145.6
5/23/22	Not analyzed	Not analyzed	Not analyzed	Not analyzed	Not analyzed	2150.4	2304
5/31/22	Not analyzed	Not analyzed	Not analyzed	Not analyzed	Not analyzed	1840	1987.2
